# Supplementary material for: A snapshot of the prevalence of dihydropteroate synthase-431V mutation and other sulfadoxine-pyrimethamine resistance markers in Plasmodium falciparum isolates in Nigeria
Source: Malar J. 2023 Mar 1;22:71. doi: 10.1186/s12936-023-04487-5 (PMC9976540; doi:10.1186/s12936-023-04487-5)
Supplement: Supplementary file 1 — Additional file 1. Review of surveys on dhps mutation in Nigeria and neighbouring countries. [file 12936_2023_4487_MOESM1_ESM.csv]

PMID	placename	Province.Department.State	NAME_1	country	year_publication	authors	year_survey	longitude	latitude	NumberTested540	NumberFound540E	NumberFound540K	NumberTested581	NumberFound581G	NumberFound581A	NumberTested437	NumberFound437G	NumberFound437A	NumberTested431	NumberFound431V	NumberFound431I	NumberTested613	NumberFound613S	NumberFound613A
33278936	Anka	Zamfara State	Zamfara	Nigeria	2020	ACCESS-SMC	2015-2016	6.033333	11.983333	1048	0		1048	45		1048	802		1048	42		1048	112
36328000	Anka	Zamfara State	Zamfara	Nigeria	2022	Beshir	2018	6.033333	11.983333	249	0		249	13		249	225		249	12		249	31
27821281	Benin City	Edo State	Edo	Nigeria	2016	Oguike	2014-2015	5.6222	6.33333	95	0	95	95	50	48	95	92	3	95	52	48	95	49	50
29332155	Calabar	Cross River State	Cross River	Nigeria	2018	Esu	2013-2014	8.325	4.95	28	0	28	28	20	8	28	27	1	0			28	20	8
30316883	Edo	Edo State	Edo	Nigeria	2018	Oboh	2016-2017	5.89	6.54	41	0	41	41	16	25	41	38	3	41	21	20	41	8	33
27821281	Enugu	Enugu State	Enugu	Nigeria	2016	Oguike	2010	7.51033	6.452667	60	0	60	60	26	36	60	55	7	60	26	35	60	27	34
27821281	Ibadan	Oyo State	Oyo	Nigeria	2016	Oguike	2007-2008	3.916667	7.396389	198	2	197	198	5	195	198	183	24	198	13	188	198	24	179
30316883	Lagos	Lagos State	Lagos	Nigeria	2018	Oboh	2016-2017	3.38	6.52	56	0	56	56	11	45	56	54	2	56	18	38	56	12	44
30103683	Lagos	Lagos State	Lagos	Nigeria	2018	Oyebola	2016	3.384	6.455	65	61	4	0			0			0			0
27821281	Maiduguri	Borno State	Borno	Nigeria	2016	Oguike	2010	13.15	11.83333	53	0	53	53	7	47	53	26	28	53	13	41	53	9	45
https://doi.org/10.1155/2021/8840089	Maiduguri	Borno State	Borno	Nigeria	2021	Balogun et al 2021 Journal of Tropical Medicine.	2018	13.15	11.83333	63	0	63	0			63	22	46	0			0
http://ajol.info/index.php/ijbcs DOI : http://dx.doi.org/10.4314/ijbcs.v8i5.1	Makurdi (north central nigeria)	Benue State	Benue	Nigeria	2014	Ikpa et al 2014 Int. J. Biol. Chem. Sci. 8(5): 1961-1968, October 2014	2008-2009	8.536111	7.730556	71	0	71	0			71	47	24	0			0
26202938	Victoria Island, Lagos State	Lagos State	Lagos	Nigeria	2015	Iwalokun	2011	3.396	6.453	40	9	38	0			40	15	37	0			0
32805431	Ogun State	Ogun State	Ogun	Nigeria	2020	Fagbemi et al 2020	2018-2019	3.58333	7	43	0	43	43	30	13	43	42	1	0			43	16	27
32653033	Lagos	Lagos State	Lagos	Nigeria	2020	Quan et al 2020	2010-2014	3.384	6.455	167	2	165	167	52	115	167	160	7	167	42	125	167	70	97
33436791	Adamawa State	Adamawa State	Adamawa	Nigeria	2021	Kayode	2015	12.5	9.3333	50	0	50	50	9	43	50	36	14	0			50	0	50
33436791	Bayelsa State	Bayelsa State	Bayelsa	Nigeria	2021	Kayode	2015	6.0833	4.75	45	0	45	45	9	40	45	29	16	0			45	0	45
33436791	Imo State	Imo State	Imo	Nigeria	2021	Kayode	2015	7.0333	5.4833	82	0	82	82	20	63	82	69	13	0			82	0	82
33436791	Kwara State	Kwara State	Kwara	Nigeria	2021	Kayode	2015	5	8.5	45	0	45	45	1	45	45	43	3	0			45	0	45
33436791	Sokoto State	Sokoto State	Sokoto	Nigeria	2021	Kayode	2015	5.25	13.0833	49	0	49	49	14	37	49	49	2	0			49	0	49
33823558	Port Harcourt, Rivers Stes	Rivers State	Rivers	Nigeria	2021	Chijioke-Nwauche	2010-2011	7.0336	4.8242	67	0	67	53	11	42	66	62	4	67	19	48	53	13	40
10.12688	Badagry	Lagos State	Lagos	Nigeria	2021	Ahouidi	2014-2015	2.88132	6.41502	30	0	30	32	2	30	30	26	5	16	2	14	30	4	27
10.12688	Ilorin	Kwara State	Kwara	Nigeria	2021	Ahouidi	2011-2012	4.552897	8.488374	8	0	8	8	0	8	8	8	0	5	1	4	8	2	6
36590995	Benin City	Edo State	Nigeria	Nigeria	2022	Enato	NA	5.6222	6.33333	146	0	146	146	83	63	146	144	2	146	82	64	146	83	63
unpublished	Ile-Ife		Osun	Nigeria	NA	Adebanjo	2020-2021	7.466667	4.566667	70	0	70	61	19	46	61	61	0	61	28	36	60	29	35
https://www.ajol.info/index.php/jrsul/article/view/151541	Cotonou	Littoral department	Littoral	Benin	2016	Satoguina et al J. Rech. Sci. Univ. Lomé (Togo), 2016, Série D, 18(4) : 217-225 https://www.ajol.info/index.php/jrsul/article/view/151541	2010	2.4333	6.3667	80	7		0			0			0			0
31677349	Allada, Sekou,Attogon	Atlantique	Atlantique	Benin	2020	Huijben	2010-2013	2.15	6.65	251	0	251	183	5	181	186	183	3	0			179	17	169
33546703	Klouekanmey	Kouffo	Kouffo	Benin	2021	Svigel	2017	1.84222	6.98	68	2	67	68	3	65	68	68	0	68	3	65	68	3	65
33546703	Djougou	Donga	Donga	Benin	2021	Svigel	2017	1.66667	9.7	85	2	84	85	1	84	85	81	8	85	3	84	85	4	82
24225351	Parakou	Borgou	Borgou	Benin	2013	OgouyËmi-Hounto	2012	2.609004	9.346682	192	0	192	0			192	91	145	0			0
23634705	Littoral and Ouémé	Littoral and Ouémé	Littoral	Benin	2013	OgouyËmi-Hounto	2011	2.4703155	6.497756	210	0	210	0			210	150	120	0			0			Note: Aggregate reported for Littoral and Oueme (do not add up denominators for country total)
23634705	Littoral and Ouémé	Littoral and Ouémé	Ouémé	Benin	2013	OgouyËmi-Hounto	2011	2.4703155	6.497756	210	0	210	0			210	150	120	0			0			Note: Aggregate reported for Littoral and Oueme (do not add up denominators for country total)
23758883	Come, IPTp enrolement	Mono	Mono	Benin	2013	Moussiliou	2008-2010	1.8833	6.4	69	0	69	69	0	69	69	65	4	69	0	69	69	2	67
23758883	Come, IPTp follow-up	Mono	Mono	Benin	2013	Moussiliou	2008-2010	1.8833	6.4	99	0	99	99	7	94	99	99	0	99	4	97	99	8	91
10.12688	Cotonou	Littoral	Littoral	Benin	2021	Ahouidi	2014	2.438171	6.360703	96	0	96	93	19	74	95	94	1	61	16	45	96	24	74
29854394	Mutengene	South West	Sud-Ouest	Cameroon	2018	Moyeh	2003-2005	9.3146	4.0892	225	5	220	0			225	195	30	0			0
29854394	Mutengene	South West	Sud-Ouest	Cameroon	2018	Moyeh	2009-2013	9.3146	4.0892	240	0	240	0			240	216	24	0			0
29110722	Mutengene Muea region	South West	Sud-Ouest	Cameroon	2017	Apinjoh	2013-2014	9.3	4.161	97	0	97	97	11	86	97	90	7	97	17	80	97	14	83
10.12688	Buea	South West	Sud-Ouest	Cameroon	2021	Ahouidi	2013	9.245531	4.14638	239	0	239	239	53	215	238	228	24	161	39	122	239	69	208
26080363	Yaounde	Central	Centre	Cameroon	2015	Chauvin	2011	11.51	3.86	100	2		100	6		100	86		100	13		100	11
33940188	Dschang	West Province	Ouest	Cameroon	2021	L'Episcopia	2017	10.06667	5.45	90	1	89	90	11	79	90	64	26	90	20	70	90	16	74
33940188	Ambam	South Province	Sud	Cameroon	2021	L'Episcopia	2017	11.2833	2.3833	26	1	26	26	0	26	26	4	22	26	2	24	26	0	26
34411157	Mfou	Central	Centre	Cameroon	2021	Tuedom	2018	11.93	3.96	811	1	810	811	15	796	809	767	42	0			0
34411157	Tibati	Adamawa region	Adamaoua	Cameroon	2021	Tuedom	2019	12.63333	6.46667	754	4	750	755	36	719	770	665	105	0			0
35862750	Yaounde	Central	Centre	Cameroon	2022	Sarah-Matio	2017-2018	11.51	3.86	74	0	74	74	3	71	74	69	5	74	0	74	74	6	68
https://doi.org/10.1016/j.heliyon.2022.e11861	Ngounso		Ouest	Cameroon	2022	Ali	2020	11.23	5.96	0			101	32	84	100	91	11	0			0
https://doi.org/10.1016/j.heliyon.2022.e11861	Dschang		Ouest	Cameroon	2022	Ali	2020	10.06667	5.45	0			102	28	80	101	67	38	0			0
36038059	Yaounde		Centre	Cameroon	2023	Nana	2016	11.51	3.86	42	0	42	42	4	38	42	35	7	42	9	33	42	4	38
36611259	Yaounde no SP		Centre	Cameroon	2023	Cohen	2020	11.51	3.86	89	1	88	89	5	84	89	77	12	89	6	83	89	6	83
36611259	Yaounde yes SP		Centre	Cameroon	2023	Cohen	2020	11.51	3.86	70	3	67	70	17	53	70	68	2	70	18	52	70	20	50
35279140	Kome, Doba	Logone Oriental	Logone Oriental	Chad	2022	Das	2016-2017	16.85	8.66	348	16	333	348	25	325	348	147	348	0			348	14	334
36328000	Bokoro	Hadjen-Lamis	Chari-Baguirmi	Chad	2022	Beshir	2018	17.05	12.366667	136	0		136	17		136	58		136	23		136	19
33278936	Bokoro	Chari-Baguirmi	Chari-Baguirmi	Chad	2020	ACCESS- SMC	2015-2016	17.05	12.366667	346	0		346	28		346	134		346	38		346	29
https://www.internationalscholarsjournals.com/articles/prevalence-of-sulfadoxinepyrimethamine-resistanceassociated-mutations-in-dhfr-and-dhps-gene-of-plasmodium-falciparum-iso.pdf	Pala	Mayo-Kebbi West Region	Mayo-Kebbi Ouest	Chad	2018	Souleymane	2015	14.910556	9.3625	30	0	30	30	0	30	30	5	25	0			30	0	30
29486766	Gabi, Madarounfa district, Maradi region	Maradi	Maradi	Niger	2018	Grais	2011-2012	13.4833	7.1	108	0	108	108	10	98	108	89	19	91	7	84	108	27	81
33278936	Gaya	Dosso	Dosso	Niger	2020	ACCESS-SMC	2015-2016	3.446667	11.887778	1259	3		1259	44		1259	1221		1259	49		1259	142
36328000	Gaya	Dosso region	Dosso	Niger	2022	Beshir	2018	3.446667	11.887778	252	1		252	7		252	250		252	8		252	12
36006247	Dogondoutchi	Dosso region	Dosso	Niger	2022	Issa	2017	4.028889	13.6461	33	0	33	33	1	32	33	33	0	33	1	32	34	3	31
									summary table
										N(540)	540E	540K	N(581)	581G	581A	N(437)	437G	437A	N(431)	431V	431I	N(613)	613S	613A
									Benin	1150	11	1068	597	35	567	1004	831	281	382	26	360	596	58	548
									Cameroon	2857	18	2742	2596	221	2331	3071	2722	355	749	124	538	827	146	630
									Chad	860	16	363	860	70	355	860	344	373	482	61	0	860	62	364
									Niger	1652	4	141	1652	62	130	1652	1593	19	1635	65	116	1653	184	112
									Nigeria	2869	74	1506	2609	443	949	2794	2315	242	2262	371	661	2606	509	959
									Total	9388	123	5820	8314	831	4332	9381	7805	1270	5510	647	1675	6542	959	2613
									neighbouring countries	6519	49	4314	5705	388	3383	6587	5490	1028	3248	276	1014	3936	450	1654
